# Supplementary material for: Dietary Biodiversity and Diet Quality in Dutch Adults
Source: Nutrients. 2024 Jul 9;16(14):2189. doi: 10.3390/nu16142189 (PMC11279674; doi:10.3390/nu16142189)
Supplement: Supplementary file 1 [file nutrients-16-02189-s001.zip]

Archive with 1 entries (1 files):
- nutrients-3069346-supplementary.pdf
